# Supplementary material for: Macular microvascular parameters in the ganglion cell-inner plexiform layer derived by optical coherence tomography angiography: Vascular structure-central visual function analysis
Source: PLoS One. 2020 Oct 1;15(10):e0240111. doi: 10.1371/journal.pone.0240111 (PMC7529279; doi:10.1371/journal.pone.0240111)
Supplement: S1 File — (XLSX) [file pone.0240111.s001.xlsx]

## Sheet: Sheet1
Filename	Eye	Group	Stage	RNFLT	Age	Gender	CDR	IOP	SBP	DBP	Column1	MOPP	Diabetes (1=yes, 2=no)	Sys HTN (1=yes, 2=no)	Sys HTN Med (1=yes, 2=no)	IOP Drop (1=yes, 2=no)	IOP Med #	CCT	Gl Sx (1=yes, 2=no)	VF MD	VF PSD	GCIPLT	Global Flux	Global Vessel Area Density	Global Vessel Diameter	Global Vessel Skeleton Density	Global Vessel Perimeter Index	Global Vessel Complexity Index	FlowImpairmentRegion (SN) mm2	FlowImpairmentRegion (S) mm2	FlowImpairmentRegion (ST) mm2	FlowImpairmentRegion (IT) mm2	FlowImpairmentRegion (I) mm2	FlowImpairmentRegion (IN) mm2	VesselDiameter (SN)	VesselDiameter (S)	VesselDiameter (ST)	VesselDiameter (IT)	VesselDiameter (I)	VesselDiameter (IN)	VesselAreaDensity (SN)	VesselAreaDensity (S)	VesselAreaDensity (ST)	VesselAreaDensity (IT)	VesselAreaDensity (I)	VesselAreaDensity (IN)	VesselSkeletonDensity (SN)	VesselSkeletonDensity (S)	VesselSkeletonDensity (ST)
1	OD	Glaucoma	Mild	70	43.2279	Male	0.7	20	142	81	101.333	47.5556	2	2	2	1	2	629	2	-1.19	1.64	64.292	0.290276	0.52133	13.4843	0.269735	0.484927	6636.92	0	0	0	0	0	0	1.86662	1.89982	1.91555	1.91569	1.9174	1.92793	0.567145	0.523047	0.486866	0.500307	0.548409	0.576722	0.303836	0.275313	0.254165
2	OD	Glaucoma	Mild	77	75.7235	Male	0.85	10	121				2	1	1	2	0	509	1	-5.07	7.11	64.389	0.246871	0.479356	13.5423	0.246955	0.450665	6234.14	0	4.8675e-05	0	0.0262358	0.00131422	0	1.91234	1.95091	1.93352	1.95861	1.88097	1.94707	0.534212	0.486692	0.484541	0.479208	0.463259	0.553169	0.279349	0.24947	0.250601
3	OD	Glaucoma	Mild	45	64.6817	Male	0.7	16	110	69	82.6667	39.1111	2	2	2	1	2	577	2	-4.76	5.19	55.354	0.231114	0.481974	13.5186	0.24874	0.453375	6275.06	0	0	0	0	0	0	1.89729	2.00039	1.87136	1.94307	1.95453	1.94923	0.50957	0.492671	0.477954	0.51849	0.505689	0.524321	0.268578	0.246287	0.255405
4	OD	Glaucoma	Mild	91	73.4155	Female	0.85	7	112	53	72.6667	41.4444	2	2	2	1	4	610	2	-2.83	2.74	64.171	0.261649	0.465019	13.787	0.235316	0.431833	5900.5	0	0	0	0	0	0	1.89248	1.99963	2.03378	2.03856	1.96925	2.05479	0.489655	0.524108	0.513134	0.486727	0.463163	0.512199	0.258737	0.262102	0.252305
5	OD	Glaucoma	Mild	75	76.4928	Male	0.85	13	123	75	91	47.6667	2	1	1	1	2	526	2	-0.87	2.21	60.328	0.260163	0.507875	13.9502	0.253997	0.475879	6560.9	0	0.00102217	0.0129962	0	0.000827474	0.0011682	2.01965	2.01669	1.98763	2.03715	2.00358	2.0127	0.56544	0.524494	0.497947	0.517493	0.540405	0.571352	0.279969	0.260077	0.250523
6	OD	Glaucoma	Severe	43	79.9206	Female	0.95	6					2	2	2	1	2	558	1	-14.63	12.68	49.008	0.242855	0.469616	13.3882	0.244721	0.443889	6173.51	0	0	0	0.00900487	0.0145538	0	1.88471	1.89668	1.96971	1.95302	1.91182	1.96584	0.554824	0.539923	0.529175	0.481587	0.459981	0.498926	0.294382	0.284667	0.268656
7	OD	Glaucoma	Severe	61	70.1273	Male	0.95	10	119	80	93	52	2	2	2	1	1	549	2	-15.29	13.31	50.374	0.223598	0.411049	13.2872	0.21583	0.389686	5435.8	0	0.031152	0.354597	0.116431	0.0122174	0.00141157	1.89806	1.83804	1.90117	1.98886	1.81435	1.95485	0.559783	0.458534	0.277257	0.410772	0.443877	0.521482	0.294924	0.24947	0.145835
8	OD	Glaucoma	Severe	68	77.0595	Female	0.85	11	157	80	105.667	59.4444	1	1	1	1	2	553	2	-13.39	14.02	57.207	0.245418	0.460725	13.455	0.238897	0.437837	6122.23	0	0	0	0	0	0	1.86586	1.86982	1.87926	1.98618	1.92178	1.92857	0.528167	0.544359	0.490895	0.485039	0.450145	0.540663	0.283069	0.291128	0.261217
9	OD	Glaucoma	Mild	64	75.6523	Female	0.8	11	120	77	91.3333	49.8889	2	1	1	1	2	540	2	-0.31	1.88	57.368	0.298529	0.54377	14.067	0.269692	0.496431	6668.51	0	0	0	0	0.00160627	0.000632774	2.03855	1.95854	2.01478	2.09853	2.07894	2.02971	0.56141	0.569431	0.549244	0.514731	0.520636	0.529308	0.275397	0.290743	0.272608
10	OD	Glaucoma	Moderate	82	54.2888	Male	0.5	13	118	75	89.3333	46.5556	2	2	2	1	3	500	2	-6.06	13.36	76.149	0.283884	0.522201	13.6658	0.266598	0.487555	6697.88	0	0	0	0	0	0	1.85147	1.99298	1.94047	1.94547	1.92028	1.88407	0.45494	0.492768	0.540566	0.547491	0.494793	0.476293	0.245719	0.247252	0.278574
11	OD	Glaucoma	Mild	62	77.5524	Male	0.7	11	125	82	96.3333	53.2222	2	2	2	1	3	518	2	-0.21	1.81	58.283	0.2667	0.493077	13.8865	0.247729	0.462017	6369.84	0	0	0.00248242	0	0	0	1.95068	2.00108	1.98113	2.00399	1.99287	1.96595	0.570012	0.536258	0.528865	0.539205	0.51215	0.571505	0.292212	0.267985	0.266951
12	OD	Glaucoma	Moderate	50	80.2163	Female	0.9	12	117	72	87	46	2	2	2	1	1	517	1	-10.37	12.9	56.82	0.258385	0.485419	13.76	0.246122	0.455879	6299.54	0	0	0.0220498	0	0	0	1.91302	1.95275	1.96562	2.0117	1.99713	1.99785	0.524913	0.510125	0.491825	0.514424	0.537319	0.570508	0.27439	0.261234	0.250213
13	OD	Glaucoma	Mild	59	69.0842	Male	0.7	15	114	75	88	43.6667	2	2	2	1	2	582	2	-5.09	2.81	49.893	0.254029	0.495219	13.6084	0.253889	0.462472	6354.77	0	0	0.0171823	0.0113413	0	0	1.94443	1.99246	1.9403	1.88965	2.0683	1.96943	0.531422	0.535294	0.486091	0.488722	0.505207	0.524014	0.273305	0.26866	0.250523
14	OD	Glaucoma	Mild	87	82.0671	Male	0.6	17	102	64	76.6667	34.1111	2	2	2	1	1	575	2	0.29	1.57	66.395	0.299024	0.545603	13.994	0.272012	0.500676	6760.27	0	0	0	0	0	0	1.94823	2.07041	1.99829	2.04262	1.98864	1.9676	0.568694	0.544455	0.544905	0.522173	0.573963	0.568513	0.291902	0.26297	0.272685
15	OD	Glaucoma	Severe	39	79.7399	Female	0.95	12	125	84	97.6667	53.1111	2	1	1	1	4	533	2	-26.09	7.41	50.428	0.230361	0.406501	14.1108	0.200984	0.382845	5305.31	0	0	0	0	0	0	1.95559	1.99684	2.03285	1.977	2.01836	2.0153	0.48795	0.426326	0.484386	0.402256	0.445323	0.525549	0.249516	0.2135	0.23828
16	OD	Glaucoma	Mild	40	69.1335	Male	0.5	18	145	85	105	52	2	2	2	1	1	540	2	0.56	1.82	69.791	0.286297	0.544467	13.678	0.277718	0.503975	6863.94	0	0	0	0	0	0	1.95752	1.9666	1.91434	1.93778	1.94128	1.88462	0.567764	0.550723	0.526463	0.537594	0.548312	0.541353	0.290043	0.280039	0.27501
17	OD	Glaucoma	Severe	55	49.7687	Male	0.95	12	109	76	87	46	2	2	2	1	4	474	1	-26.61	9.81	53.41	0.227622	0.375019	13.3392	0.196144	0.353304	4897.47	0.260703	0.0931152	0	0.12344	0.00895619	0.0362142	1.82343	1.98147	1.91864	1.82737	1.93492	1.80193	0.242464	0.360945	0.453158	0.388215	0.384185	0.358754	0.132972	0.18216	0.236188
18	OD	Glaucoma	Moderate	73	79.4114	Male	0.9	17	127	81	96.3333	47.2222	2	2	2	1	4	512		-6.32	13.06	60.79	0.268535	0.421476	13.8831	0.211806	0.396869	5498.54	0	0	0	0.0962304	0	0	1.95388	1.99402	1.99588	2.03904	2.05941	2.02408	0.548237	0.514368	0.525223	0.332592	0.317551	0.432024	0.280589	0.257956	0.263154
19	OD	Glaucoma	Mild	71	64.0219	Female	0.7	15	134	90	104.667	54.7778	2	2	2	1	2	573	2	-2.17	4.02	67.155	0.304954	0.544105	14.0898	0.269421	0.504927	6894.48	0	0	0	0	0	0	2.00677	2.01851	2.04267	1.98717	1.95266	1.98126	0.574274	0.536451	0.537854	0.534832	0.548891	0.567746	0.286168	0.265767	0.263309
20	OD	Glaucoma	Mild	63	80.7639	Male	0.9	11	117	72	87	47	2	1	1	1	1	576	2	-5.54	5.94	60.347	0.248356	0.465809	13.6084	0.23881	0.442055	6172.66	0	0	0.0027258	0	0	0	1.90258	1.98887	1.96055	1.98304	1.96697	1.92067	0.502441	0.44783	0.442852	0.484425	0.522565	0.536827	0.264084	0.225169	0.225881
21	OD	Glaucoma	Mild	62	68.8159	Male	0.8	12	134	83	100	54.6667	2	1	1	1	1	507	2	-2.1	5.65	63.503	0.271741	0.519508	13.2562	0.273418	0.487426	6729.02	0	0	0	0	0	0	1.8255	1.81363	1.93883	1.92538	1.91315	1.90272	0.532584	0.502989	0.557536	0.538438	0.533173	0.53721	0.291747	0.277338	0.287563
22	OD	Glaucoma	Mild	82	64.0329	Female	0.75	16	146	91	109.333	56.8889	2	1	1	1	1	488	2	-1.63	2.18	64.429	0.286319	0.525873	13.2596	0.276696	0.494251	6835.04	0	0	0	0	0	0	1.9052	1.89553	1.91705	1.93326	1.83713	1.84808	0.562185	0.523144	0.521116	0.542274	0.536258	0.543195	0.295079	0.275988	0.271833
23	OD	Glaucoma	Moderate	48	77.9384	Male	0.9	13	142	92	108.667	59.4444	2	1	1	1	4	531	2	-6.38	6.52	51.128	0.261257	0.528167	13.8199	0.266636	0.492542	6758.38	0	0	0.0461439	0.00866414	0	0	1.98319	1.93424	1.95867	1.97456	1.95196	1.93347	0.575978	0.564417	0.528787	0.530075	0.513308	0.566365	0.29043	0.291803	0.269973
24	OD	Glaucoma	Mild	71	81.2211	Male	0.8	10	131	70	90.3333	50.2222	1	1	1	1	3	518	2	-1.83	1.79	60.35	0.267311	0.50708	13.6696	0.258805	0.474824	6542.09	0	0	0	0	0	0	1.96716	1.93551	1.96852	2.00115	1.93968	1.94416	0.561565	0.497782	0.494227	0.534602	0.53028	0.558309	0.285471	0.257184	0.251065
25	OD	Glaucoma	Mild	55	71.7317	Female	0.65	14	117	76	89.6667	45.7778	2	1	1	1	2	551	2	-3.12	4.52	46.476	0.234326	0.479102	13.4864	0.247847	0.452472	6287.55	0	0	0	0	0	0	1.89771	1.97755	1.89605	1.92521	1.96339	1.91413	0.514684	0.518129	0.494692	0.501611	0.543009	0.525012	0.271213	0.262006	0.260907
26	OD	Glaucoma	Mild	64	76.115	Male	0.8	8	103	72	82.3333	46.8889	2	2	2	1	1	535	2	-0.54	2.38	55.549	0.24434	0.501509	13.6062	0.257155	0.47232	6545.18	0	0	0	0	0	0	1.89833	1.90611	1.98874	1.90957	1.90425	1.96272	0.564277	0.526615	0.519954	0.524935	0.544648	0.569511	0.297249	0.276278	0.261449
27	OD	Glaucoma	Moderate	65	82.7351	Female	0.85	12	156	91	112.667	63.1111	2	1	1	1	2	480	2	-10.3	12.67	57.959	0.240654	0.485181	13.6994	0.24709	0.458307	6369.96	0	0	0	0	0	0	1.92983	1.98955	1.97755	2.07735	1.91579	1.97738	0.566912	0.551013	0.532352	0.463634	0.454098	0.502915	0.293762	0.276953	0.269198
28	OD	Glaucoma	Moderate	61	88.4517	Male	0.85	11	129	57	81	43	1	2	2	1	2	555	1	-7.65	7.92	52.688	0.235587	0.481298	13.3587	0.251363	0.453889	6298.13	0	0	0.00588967	0.0042834	0.00812872	0	1.91018	1.942	1.91466	1.89202	1.92158	1.91766	0.517474	0.506943	0.516312	0.463787	0.437126	0.505677	0.270903	0.261041	0.269663
29	OD	Glaucoma	Severe	38	73.7112	Male	0.95	8	116	78	90.6667	52.4444	2	1	1	1	4	523	2	-26.42	8.58	53.223	0.228183	0.429941	13.4373	0.223229	0.403624	5575.34	0.00048675	0	0.035192	0	0.000243375	0	1.88632	1.89847	1.86098	1.91428	2.06393	1.97576	0.51174	0.490453	0.412863	0.460872	0.504339	0.512813	0.27129	0.258341	0.221852
30	OD	Glaucoma	Moderate	67	67.3785	Male	0.9	7	151	79	103	61.6667	2	2	2	2	0	518	1	-6.93	9.3	66.691	0.227842	0.338194	13.5605	0.173997	0.317085	4374.34	0.114435	0	0.00189832	0.00900487	0.0347539	0.341406	1.96073	1.90478	1.86737	2.00939	2.06296	2.03256	0.32499	0.461041	0.400387	0.344714	0.322276	0.201166	0.16575	0.242044	0.214413
31	OD	Glaucoma	Mild	48	54.4394	Male	0.85	14	119	83	95	49.3333	2	2	2	1	3	526	2	-9.07	10.25	57.27	0.262102	0.520308	13.521	0.268475	0.490979	6816.98	0	0.0001947	0	4.8675e-05	0	0	1.94197	1.94194	1.91769	1.90115	1.97517	1.97429	0.49012	0.516104	0.557846	0.572503	0.552363	0.512582	0.252383	0.265767	0.290895
32	OS	Glaucoma	Severe	33	44.1916	Male	0.9	13	120	82	94.6667	54.4444	2	2	2	1	4	580	2	-21.06	13.81	54.723	0.250333	0.485776	13.5466	0.250184	0.457745	6346.55	0	0.0001947	0	0	0	0.00146025	1.91131	1.935	1.94614	1.97557	1.93158	1.89468	0.534367	0.551205	0.54878	0.502609	0.495468	0.513426	0.279582	0.28486	0.281984
33	OS	Glaucoma	Moderate	60	59.4114	Female	0.85	13	158	89	112	66	2	1	1	1	2	515	2	-7.02	8.48	50.643	0.254259	0.491769	13.6391	0.251552	0.463348	6423.63	0	0	0	0	0	0	1.9113	1.91338	2.00732	1.94969	1.9841	1.96057	0.549322	0.500579	0.509725	0.514424	0.517358	0.526469	0.287408	0.26162	0.253933
34	OS	Glaucoma	Mild	64	79.1184	Female	0.7	14					2	2	2	1	2	565	2	-1.61	3.17	59.628	0.268023	0.506431	13.6793	0.258291	0.470233	6424.4	0.00306652	0.00477015	0.0013629	0.00306652	0	0	1.98859	1.96762	1.89893	1.89705	1.9599	1.94363	0.540256	0.515718	0.495002	0.493402	0.508968	0.515805	0.271678	0.262102	0.260674
35	OS	Glaucoma	Moderate	55	68.4819	Male	0.9	12	119	75	89.6667	51.7778	2	2	2	1	2	525	2	-8.56	10.29	53.726	0.204918	0.37636	13.2283	0.198496	0.360757	5088.07	0.000535425	0.00048675	0.103386	0.0973012	0.0694105	0.00029205	1.88737	1.90302	1.89615	1.94203	1.88205	1.85939	0.459667	0.480617	0.431538	0.411232	0.356991	0.471766	0.243549	0.252555	0.227586
36	OS	Glaucoma	Moderate	59	59.6605	Female	0.9	13	119	75	89.6667	51.1111	2	2	2	1	3	549	2	-6.2	9.91	62.617	0.241016	0.449995	13.5162	0.232277	0.423916	5875.96	0	0	0	0	0	0	1.8298	1.90586	1.98362	1.99042	1.87119	1.91039	0.388222	0.491996	0.516157	0.510204	0.455256	0.451435	0.212166	0.258149	0.260209
37	OS	Glaucoma	Severe	62	38.5024	Female	0.9	14	114	73	86.6667	48.4444	2	2	2	1	1		2	-14.33	9.85	56.483	0.262555	0.478983	13.4928	0.247669	0.450741	6241.09	0	0	0	0	0	0	1.94881	1.94937	1.93501	1.87408	1.86026	1.87126	0.52809	0.478978	0.489113	0.469311	0.49296	0.527467	0.27098	0.245709	0.25277
38	OS	Glaucoma	Moderate	47	68.2464	Female	0.95	12	122	75	90.6667	52.4444	2	1	1	2	0	512	1	-11.7	12.51	57.959	0.254227	0.449216	13.5145	0.231904	0.414813	5636.09	0	0	0	0.0717956	0.0574851	0.0005841	1.94903	1.96311	1.95729	1.94947	1.9798	1.8024	0.527392	0.5081	0.486556	0.411462	0.415815	0.449286	0.270593	0.258824	0.248586
39	OS	Glaucoma	Mild	57	25.3169	Male	0.7	10	107	71	83	48.6667	2	2	2	2	0	585	1	-3.74	2.2	61.693	0.25098	0.487604	13.0289	0.261103	0.461076	6415.13	0	0	0	0	0	0	1.79614	1.84055	1.85636	1.83297	1.92022	1.83908	0.490198	0.499807	0.500736	0.510204	0.473481	0.441921	0.272917	0.271553	0.26974
40	OS	Glaucoma	Mild	83	70.6694	Female	0.7	16	126	71	89.3333	48.8889	2	2	2	1	2	523	2	-0.43	2.1	60.463	0.285347	0.519275	13.7756	0.262991	0.481487	6569	0	0	0.00248242	0.00282315	0	0	1.9035	2.0179	2.00062	1.95369	1.99171	1.89889	0.522743	0.521697	0.501511	0.491944	0.55622	0.538898	0.274622	0.258534	0.250678
41	OS	Glaucoma	Mild	70	81.3279	Female	0.85	12	149	89	109	64.6667	2	2	2	1	2	523	2	-3.3	5.45	64.234	0.259564	0.491947	13.6075	0.252228	0.461595	6372.82	0.0205408	0.0112439	0.000243375	0	0.00131422	0.0105625	1.93092	1.99273	1.98538	1.96575	1.95469	1.89819	0.504688	0.475988	0.515692	0.519564	0.524204	0.522096	0.261372	0.238862	0.259744
42	OS	Glaucoma	Mild	76	75.3265	Female	0.7	16	132	74	93.3333	51.5556	2	2	2	1	2	502	2	-1.84	1.33	54.526	0.27716	0.519281	13.7604	0.263283	0.483883	6634.47	0	0	0	0	0	0	2.00843	1.95174	1.95736	1.98069	2.06529	1.93507	0.535684	0.514754	0.505076	0.503606	0.539923	0.546494	0.266718	0.263742	0.25804
43	OS	Glaucoma	Moderate	35	67.603	Male	0.8	16	137	85	102.333	57.5556	1	1	1	1	3	543	2	-9.5	10.59	49.933	0.246398	0.499021	13.5066	0.257766	0.474381	6635.33	0	0	0	0	0	0	1.90992	1.982	1.899	1.95348	1.90036	1.96429	0.54878	0.520251	0.530337	0.53161	0.505786	0.552785	0.28733	0.262488	0.279272
44	OS	Glaucoma	Severe	55	64.3587	Male	0.9	6	132	77	95.3333	59.5556	2	1	1	2	0	553	1	-14.5	10.91	60.436	0.224236	0.370362	13.1255	0.196863	0.349686	4858	0.00029205	0.00335857	0.136193	0.221958	0.00384532	0	1.79386	1.92361	1.90805	1.95341	1.93129	1.86855	0.457187	0.427387	0.321581	0.283106	0.449952	0.48642	0.254862	0.222179	0.168539
45	OS	Glaucoma	Mild	78	84.794	Male	0.65	16	138	75	96	53.3333	2	1	1	1	1	463	2	-2.5	2.27	62.279	0.277984	0.509676	13.7178	0.259216	0.475419	6525.09	0.0005841	0.00048675	0.196063	0.158583	0	0	1.94009	2.00338	1.93515	1.94602	1.97402	1.95258	0.547075	0.514272	0.446261	0.472994	0.549566	0.543348	0.281984	0.256702	0.230608
46	OS	Glaucoma	Moderate	61	66.141	Female	0.75	11	131	79	96.3333	56.8889	2	2	2	1	4		2	-11.86	12.26	59.68	0.255443	0.514419	13.5332	0.265197	0.48192	6642.94	0	0	0	0	0	0	1.90437	2.01075	1.93277	1.97927	1.87819	1.93747	0.550872	0.540984	0.530182	0.52739	0.496625	0.53721	0.289268	0.269045	0.274312
47	OS	Glaucoma	Mild	76	59.436	Male	0.65	15	93	59	70.3333	36.8889	2	2	2	1	1	519	2	-1.07	1.93	63.834	0.301765	0.53444	13.9758	0.266793	0.494586	6734.6	0	0	0	0	0	0	1.93822	2.03587	1.99421	2.07101	2.02101	1.95845	0.563967	0.541851	0.506703	0.483351	0.538091	0.549639	0.290972	0.266152	0.254088
48	OS	Glaucoma	Severe	55	72.8542	Male	0.85	16	163	100	121	70	2	2	2	1	4	550	2	-15.59	12.07	53.853	0.247249	0.489778	13.477	0.253548	0.461385	6395.19	0	0	0	0	0	0	1.85302	1.89536	1.83583	2.00321	1.95118	1.9494	0.527547	0.524012	0.532042	0.526393	0.51649	0.520178	0.284696	0.276471	0.28981
49	OS	Glaucoma	Moderate	50	74.9076	Female	0.4	16	123	83	96.3333	53.5556	2	1	1	1	3	585	2	-6.69	4.83	65.802	0.267118	0.487112	13.2482	0.256522	0.456117	6284.21	0	0	0	0	0	0	1.8259	1.96772	1.94274	1.87255	2.00227	1.87772	0.485161	0.476085	0.496939	0.490333	0.51109	0.510127	0.265711	0.241948	0.255792
50	OS	Glaucoma	Mild	68	75.8713	Male	0.3	9	115	74	87.6667	52.4444	2	1	1	2	0	542	2	-2.1	2.73	51.264	0.258951	0.521974	13.6551	0.26669	0.485641	6648.27	0	0	0	0	0	0	2.03154	1.97276	1.9644	2.0157	2.00854	1.89224	0.568927	0.523722	0.542968	0.541737	0.544262	0.553706	0.280046	0.265477	0.276404
51	OS	Glaucoma	Severe	53	67.7591	Male	0.9	6	177	99	125	79.3333	2	1	1	1	3	523	1	-17.18	13.21	58.329	0.229195	0.422466	14.1532	0.208253	0.400773	5594.13	0	0	0.000778799	0	9.73499e-05	0	2.01724	2.06777	1.97627	2.05377	1.97018	2.01377	0.480511	0.432498	0.477489	0.460104	0.439634	0.505064	0.238202	0.209161	0.241612
52	OS	Glaucoma	Severe	76	75.7426	Male	0.85	20	142	85	104	56	2	1	2	1	2	460	2	-13.17	7.92	58.006	0.238032	0.42212	13.6646	0.215522	0.398832	5544.6	0	0	0	0	0	0	1.96092	1.92386	1.96362	1.97399	1.98078	2.01871	0.501589	0.438573	0.460132	0.436781	0.417358	0.488492	0.255792	0.227965	0.234328
53	OS	Glaucoma	Mild	82	79.6222	Male	0.7	15	127	85	99	56	2	1	1	1	1	538	2	-1.49	3.1	59.623	0.237877	0.510114	13.4104	0.265387	0.483023	6729.71	0	0	4.8675e-05	0	0	0	1.88169	1.9526	1.91609	1.90796	1.92129	1.91191	0.520108	0.532305	0.516699	0.516879	0.53433	0.539512	0.276404	0.272613	0.269663
54	OS	Glaucoma	Severe	38	62.2231	Female	0.95	11	119	78	91.6667	53.7778	1	2	2	2	0	547	1	-29.75	5.66	59.058	0.222072	0.435992	13.3072	0.228583	0.41344	5768.63	0	0	0	0	0	0	1.90691	1.93355	1.90942	1.98482	1.88645	1.93296	0.461914	0.448987	0.494924	0.481663	0.464609	0.475602	0.242232	0.232208	0.259202
																																									0.517779	0.504404	0.495582	0.486186	0.491873
[truncated: 49 more columns]
